# Supplementary material for: Identification of Senescence-Related Subtypes, the Development of a Prognosis Model, and Characterization of Immune Infiltration and Gut Microbiota in Colorectal Cancer
Source: Front Med (Lausanne). 2022 May 26;9:916565. doi: 10.3389/fmed.2022.916565 (PMC9198838; doi:10.3389/fmed.2022.916565)
Supplement: Supplementary file 1 [file Table_1.XLSX]

## Sheet: 91SRGs
AKT3
BCL6
CDKN2A
FBXO5
MAP2K7
MAP3K3
MAPK11
MAPK8
MAPK9
MAPKAPK5
NEK4
NUAK1
PAWR
RBL1
SRF
WNT16
YPEL3
ABI3
ABL1
ARG2
ARNTL
ATM
B2M
BMPR1A
CALR
CDK2
CDK6
CDKN1A
CDKN1B
CDKN2B
CGAS
ECRG4
EEF1E1
H2AX
HLA-G
HMGA1
HMGA2
HRAS
ID2
IGF1R
ING2
KAT5
KAT6A
KIR2DL4
MAGEA2
MAGEA2B
MAP2K1
MAP2K3
MAP2K4
MAP2K6
MAP3K5
MAPK10
MAPK14
MIR10A
MIR146A
MIR17
MIR188
MIR20B
MIR217
MIR22
MIR34A
MIR543
MIR590
NEK6
NSMCE2
OPA1
PLA2R1
PLK2
PML
PNPT1
PRKCD
PRMT6
RSL1D1
SIRT1
SLC30A10
SMC5
SMC6
SPI1
TBX2
TBX3
TERC
TERF2
TERT
TP53
TWIST1
ULK3
VASH1
YBX1
ZKSCAN3
ZMPSTE24
ZNF277

## Sheet: 17prognostic SRGs
AKT3
BCL6
CDKN2A
FBXO5
MAP2K7
MAP3K3
MAPK11
MAPK8
MAPK9
MAPKAPK5
NEK4
NUAK1
PAWR
RBL1
SRF
WNT16
YPEL3
