# Supplementary material for: Identification of Senescence-Related Subtypes, the Development of a Prognosis Model, and Characterization of Immune Infiltration and Gut Microbiota in Colorectal Cancer
Source: Front Med (Lausanne). 2022 May 26;9:916565. doi: 10.3389/fmed.2022.916565 (PMC9198838; doi:10.3389/fmed.2022.916565)
Supplement: Supplementary file 2 [file Table_2.XLSX]

## Sheet: cluster
	Cluster
Characteristics	C2(N=194)	C1(N=173)	Total(N=367)	pvalue
MSI				0.5
MSI-H	1(0.27%)	0(0.0e+0%)	1(0.27%)
MSI-L	0(0.0e+0%)	1(0.27%)	1(0.27%)
MSS	2(0.54%)	3(0.82%)	5(1.36%)
unknow	191(52.04%)	169(46.05%)	360(98.09%)
statue				0.03	*
0	140(38.15%)	142(38.69%)	282(76.84%)
1	54(14.71%)	31(8.45%)	85(23.16%)
location				0.78
Colon	147(40.05%)	128(34.88%)	275(74.93%)
Rectum	47(12.81%)	45(12.26%)	92(25.07%)
additional pharmaceutical therapy				0.0074	**
NO	22(5.99%)	8(2.18%)	30(8.17%)
YES	26(7.08%)	13(3.54%)	39(10.63%)
unknow	146(39.78%)	152(41.42%)	298(81.20%)
additional radiation therapy				0.04	*
NO	41(11.17%)	22(5.99%)	63(17.17%)
YES	9(2.45%)	4(1.09%)	13(3.54%)
unknow	144(39.24%)	147(40.05%)	291(79.29%)
age				0.39
<=60	79(21.53%)	62(16.89%)	141(38.42%)
>60	115(31.34%)	111(30.25%)	226(61.58%)
braf mutation				0.25
Abnormal	3(0.82%)	0(0.0e+0%)	3(0.82%)
Normal	16(4.36%)	16(4.36%)	32(8.72%)
unknow	175(47.68%)	157(42.78%)	332(90.46%)
gender				0.43
FEMALE	83(22.62%)	82(22.34%)	165(44.96%)
MALE	111(30.25%)	91(24.80%)	202(55.04%)
history of colon polyps				0.16
NO	110(29.97%)	115(31.34%)	225(61.31%)
YES	35(9.54%)	25(6.81%)	60(16.35%)
unknow	49(13.35%)	33(8.99%)	82(22.34%)
history of neoadjuvant treatment				1
No	193(52.59%)	173(47.14%)	366(99.73%)
Yes	1(0.27%)	0(0.0e+0%)	1(0.27%)
kras mutation				0.86
NO	14(3.81%)	14(3.81%)	28(7.63%)
YES	16(4.36%)	12(3.27%)	28(7.63%)
unknow	164(44.69%)	147(40.05%)	311(84.74%)
recurrence				0.07
NO	130(35.42%)	130(35.42%)	260(70.84%)
YES	53(14.44%)	30(8.17%)	83(22.62%)
unknow	11(3.00%)	13(3.54%)	24(6.54%)
non nodal tumor deposits				0.09
NO	114(31.06%)	102(27.79%)	216(58.86%)
YES	30(8.17%)	15(4.09%)	45(12.26%)
unknow	50(13.62%)	56(15.26%)	106(28.88%)
pathologic M				0.11
M0	125(34.06%)	126(34.33%)	251(68.39%)
M1	33(8.99%)	17(4.63%)	50(13.62%)
MX	36(9.81%)	30(8.17%)	66(17.98%)
pathologic N				1.7e-05	***
N0	86(23.43%)	115(31.34%)	201(54.77%)
N1	55(14.99%)	42(11.44%)	97(26.43%)
N2	51(13.90%)	15(4.09%)	66(17.98%)
NX	2(0.54%)	1(0.27%)	3(0.82%)
pathologic T				0.0041	**
T1	2(0.54%)	8(2.18%)	10(2.72%)
T2	21(5.72%)	35(9.54%)	56(15.26%)
T3	136(37.06%)	116(31.61%)	252(68.66%)
T4	33(8.99%)	14(3.81%)	47(12.81%)
Tis	1(0.27%)	0(0.0e+0%)	1(0.27%)
unknow	1(0.27%)	0(0.0e+0%)	1(0.27%)
pathologic stage				0.00032	***
Stage I	16(4.36%)	40(10.90%)	56(15.26%)
Stage II	66(17.98%)	66(17.98%)	132(35.97%)
Stage III	68(18.53%)	43(11.72%)	111(30.25%)
Stage IV	34(9.26%)	17(4.63%)	51(13.90%)
unknow	10(2.72%)	7(1.91%)	17(4.63%)
perineural invasion present				0.1
NO	81(22.07%)	80(21.80%)	161(43.87%)
YES	37(10.08%)	19(5.18%)	56(15.26%)
unknow	76(20.71%)	74(20.16%)	150(40.87%)
CEA				0.25
<=5	72(19.62%)	76(20.71%)	148(40.33%)
>5	46(12.53%)	43(11.72%)	89(24.25%)
unknow	76(20.71%)	54(14.71%)	130(35.42%)
primary therapy outcome success				0.72
Complete Remission/Response	70(19.07%)	65(17.71%)	135(36.78%)
Partial Remission/Response	2(0.54%)	3(0.82%)	5(1.36%)
Progressive Disease	12(3.27%)	8(2.18%)	20(5.45%)
Stable Disease	1(0.27%)	3(0.82%)	4(1.09%)
unknow	109(29.70%)	94(25.61%)	203(55.31%)
residual tumor				0.4
R0	132(35.97%)	108(29.43%)	240(65.40%)
R1	1(0.27%)	3(0.82%)	4(1.09%)
R2	4(1.09%)	2(0.54%)	6(1.63%)
RX	57(15.53%)	60(16.35%)	117(31.88%)
venous invasion				0.00013	***
NO	112(30.52%)	130(35.42%)	242(65.94%)
YES	55(14.99%)	19(5.18%)	74(20.16%)
unknow	27(7.36%)	24(6.54%)	51(13.90%)

## Sheet: risk score
	RiskScore
Characteristics	low(N=183)	high(N=184)	Total(N=367)	pvalue
MSI				0.53
MSI-H	0(0.0e+0%)	1(0.27%)	1(0.27%)
MSI-L	1(0.27%)	0(0.0e+0%)	1(0.27%)
MSS	3(0.82%)	2(0.54%)	5(1.36%)
unknow	179(48.77%)	181(49.32%)	360(98.09%)
statue				2.9e-05	***
0	158(43.05%)	124(33.79%)	282(76.84%)
1	25(6.81%)	60(16.35%)	85(23.16%)
location				0.53
Colon	134(36.51%)	141(38.42%)	275(74.93%)
Rectum	49(13.35%)	43(11.72%)	92(25.07%)
additional pharmaceutical therapy				0.01	**
NO	8(2.18%)	22(5.99%)	30(8.17%)
YES	16(4.36%)	23(6.27%)	39(10.63%)
unknow	159(43.32%)	139(37.87%)	298(81.20%)
additional radiation therapy				0.03	*
NO	24(6.54%)	39(10.63%)	63(17.17%)
YES	4(1.09%)	9(2.45%)	13(3.54%)
unknow	155(42.23%)	136(37.06%)	291(79.29%)
age				1
<=60	70(19.07%)	71(19.35%)	141(38.42%)
>60	113(30.79%)	113(30.79%)	226(61.58%)
braf mutation				0.63
Abnormal	2(0.54%)	1(0.27%)	3(0.82%)
Normal	18(4.90%)	14(3.81%)	32(8.72%)
unknow	163(44.41%)	169(46.05%)	332(90.46%)
gender				1
FEMALE	82(22.34%)	83(22.62%)	165(44.96%)
MALE	101(27.52%)	101(27.52%)	202(55.04%)
history of colon polyps				0.4
NO	118(32.15%)	107(29.16%)	225(61.31%)
YES	29(7.90%)	31(8.45%)	60(16.35%)
unknow	36(9.81%)	46(12.53%)	82(22.34%)
history of neoadjuvant treatment				1
No	182(49.59%)	184(50.14%)	366(99.73%)
Yes	1(0.27%)	0(0.0e+0%)	1(0.27%)
kras mutation				0.67
NO	13(3.54%)	15(4.09%)	28(7.63%)
YES	12(3.27%)	16(4.36%)	28(7.63%)
unknow	158(43.05%)	153(41.69%)	311(84.74%)
recurrence				0.02	*
NO	133(36.24%)	127(34.60%)	260(70.84%)
YES	33(8.99%)	50(13.62%)	83(22.62%)
unknow	17(4.63%)	7(1.91%)	24(6.54%)
non nodal tumor deposits				0.0098	**
NO	112(30.52%)	104(28.34%)	216(58.86%)
YES	13(3.54%)	32(8.72%)	45(12.26%)
unknow	58(15.80%)	48(13.08%)	106(28.88%)
pathologic M				0.01	**
M0	136(37.06%)	115(31.34%)	251(68.39%)
M1	16(4.36%)	34(9.26%)	50(13.62%)
MX	31(8.45%)	35(9.54%)	66(17.98%)
pathologic N				5.8e-08	***
N0	128(34.88%)	73(19.89%)	201(54.77%)
N1	35(9.54%)	62(16.89%)	97(26.43%)
N2	18(4.90%)	48(13.08%)	66(17.98%)
NX	2(0.54%)	1(0.27%)	3(0.82%)
pathologic T				0.0004	***
T1	8(2.18%)	2(0.54%)	10(2.72%)
T2	37(10.08%)	19(5.18%)	56(15.26%)
T3	126(34.33%)	126(34.33%)	252(68.66%)
T4	12(3.27%)	35(9.54%)	47(12.81%)
Tis	0(0.0e+0%)	1(0.27%)	1(0.27%)
unknow	0(0.0e+0%)	1(0.27%)	1(0.27%)
pathologic stage				1.1e-07	***
Stage I	43(11.72%)	13(3.54%)	56(15.26%)
Stage II	78(21.25%)	54(14.71%)	132(35.97%)
Stage III	41(11.17%)	70(19.07%)	111(30.25%)
Stage IV	16(4.36%)	35(9.54%)	51(13.90%)
unknow	5(1.36%)	12(3.27%)	17(4.63%)
perineural invasion present				0.17
NO	80(21.80%)	81(22.07%)	161(43.87%)
YES	22(5.99%)	34(9.26%)	56(15.26%)
unknow	81(22.07%)	69(18.80%)	150(40.87%)
CEA				0.12
<=5	83(22.62%)	65(17.71%)	148(40.33%)
>5	43(11.72%)	46(12.53%)	89(24.25%)
unknow	57(15.53%)	73(19.89%)	130(35.42%)
primary therapy outcome success				0.19
Complete Remission/Response	70(19.07%)	65(17.71%)	135(36.78%)
Partial Remission/Response	4(1.09%)	1(0.27%)	5(1.36%)
Progressive Disease	6(1.63%)	14(3.81%)	20(5.45%)
Stable Disease	1(0.27%)	3(0.82%)	4(1.09%)
unknow	102(27.79%)	101(27.52%)	203(55.31%)
residual tumor				0.78
R0	120(32.70%)	120(32.70%)	240(65.40%)
R1	3(0.82%)	1(0.27%)	4(1.09%)
R2	3(0.82%)	3(0.82%)	6(1.63%)
RX	57(15.53%)	60(16.35%)	117(31.88%)
venous invasion				0.0062	**
NO	133(36.24%)	109(29.70%)	242(65.94%)
YES	25(6.81%)	49(13.35%)	74(20.16%)
unknow	25(6.81%)	26(7.08%)	51(13.90%)
