# Supplementary material for: Identification of Senescence-Related Subtypes, the Development of a Prognosis Model, and Characterization of Immune Infiltration and Gut Microbiota in Colorectal Cancer
Source: Front Med (Lausanne). 2022 May 26;9:916565. doi: 10.3389/fmed.2022.916565 (PMC9198838; doi:10.3389/fmed.2022.916565)
Supplement: Supplementary file 3 [file Table_3.XLSX]

## Sheet: phylum
name	Bacteroidetes	Proteobacteria	Firmicutes	Fusobacteria	Actinobacteria	other
TCGA-CM-4747-01A	0.520047	0.355607	0.0892151	0.0346493	0	0
TCGA-D5-6540-01A	0.661436	0.117357	0.198558	0.0161235	0	0
TCGA-A6-A567-01A	0.676103	0.232944	0.0577698	0.0213185	0	0
TCGA-CK-4951-01A	0.087704	0.815658	0.0606873	0	0	0.0351987
TCGA-A6-A56B-01A	0	0.670116	0.319914	0	0	0
TCGA-AA-A01X-01A	0.580357	0.21493	0.195835	0	0	0
TCGA-A6-2682-01A	0.714361	0.0137616	0.179735	0.0916187	0	0
TCGA-AA-3495-01A	0.60299	0.0215272	0.334782	0.0335303	0	0
TCGA-AZ-4614-01A	0.283674	0.478345	0.219611	0.0126126	0	0
TCGA-A6-A566-01A	0.826117	0.063058	0.0955981	0.0137397	0	0
TCGA-CM-4744-01A	0.603981	0.0396057	0.347131	0	0	0
TCGA-AA-A02K-01A	0	0.805354	0.125904	0	0.0687424	0
TCGA-A6-6141-01A	0.472149	0.427104	0.0212003	0.077699	0	0
TCGA-AZ-4615-01A	0.445545	0	0.554455	0	0	0
TCGA-A6-6780-01A	0.734745	0.0184284	0.0938286	0.119584	0	0.0305839
TCGA-AG-3902-01A	0.376491	0.451281	0.13135	0.0408769	0	0
TCGA-NH-A50V-01A	0.585686	0.056563	0.187864	0.115909	0	0.0500824
TCGA-A6-A565-01A	0.819873	0.0595362	0.0946811	0	0	0.0144772
TCGA-A6-6781-01A	0.952128	0.0139461	0.0245775	0	0	0
TCGA-QG-A5Z1-01A	0.772048	0.0462845	0.104083	0	0.0697439	0
TCGA-AZ-4684-01A	0.572125	0	0.408609	0	0.0131518	0
TCGA-AA-A01P-01A	0.708661	0	0.291339	0	0	0
TCGA-AZ-6601-01A	0.542128	0.141521	0.270686	0.0242874	0.0101648	0
TCGA-CA-6718-01A	0.852461	0.0481311	0.0919828	0	0	0
TCGA-QG-A5YW-01A	0.473593	0.400202	0.0831414	0.0322069	0	0
TCGA-QG-A5YV-01A	0.101503	0.773127	0.081805	0.010058	0.0314947	0
TCGA-A6-5659-01A	0.589962	0.0106852	0.384304	0	0	0
TCGA-AA-3509-01A	0.425034	0.0478163	0.45095	0.0157727	0.0604272	0
TCGA-AZ-4313-01A	0.0118119	0.348667	0.377691	0.260845	0	0
TCGA-AZ-4315-01A	0.530666	0.0257628	0.39694	0.030389	0.016242	0
TCGA-AY-A54L-01A	0.812184	0.0490415	0.13213	0	0	0
TCGA-QG-A5Z2-01A	0.836852	0.0167685	0.0869035	0.0440393	0	0.012631
TCGA-QG-A5YX-01A	0.445017	0.0382618	0.111317	0.405228	0	0
TCGA-AA-3685-01A	0.662271	0.113988	0.153867	0.0609522	0	0
TCGA-CA-5256-01A	0.0247188	0.927609	0.0476721	0	0	0
TCGA-A6-6650-01A	0.309191	0.308922	0.181271	0.0181877	0.179397	0
TCGA-NH-A50T-01A	0.708911	0.0314745	0.174642	0	0.0848496	0
TCGA-AA-A02Y-01A	0.795972	0.0494639	0.13038	0	0.0241838	0
TCGA-AA-3675-01A	0.574962	0.120589	0.185226	0.114125	0	0
TCGA-A6-5656-01A	0.866688	0.0204886	0.104452	0	0	0
TCGA-AA-3502-01A	0.707968	0.0861103	0.197273	0	0	0
TCGA-CA-6717-01A	0.0838787	0.80045	0.0728067	0.0176145	0.0182042	0
TCGA-EI-6917-01A	0.678782	0.107135	0.1527	0.0101431	0.0189665	0.0322734
TCGA-A6-2684-01A	0.786987	0.0154139	0.191844	0	0	0
TCGA-AD-A5EK-01A	0.749754	0.0437309	0.19144	0	0.0124829	0
TCGA-F5-6814-01A	0.724126	0.0853292	0.134818	0.0408983	0	0

## Sheet: class
name	Gammaproteobacteria	Actinobacteria	Betaproteobacteria	Epsilonproteobacteria	Bacilli	Clostridia	Bacteroidia	Fusobacteriia	Negativicutes	other
TCGA-CM-4747-01A	0.0358557	0	0.164353	0	0	0.0908527	0.648375	0.0432739	0	0
TCGA-D5-6540-01A	0.0404639	0	0	0	0	0.19742	0.715179	0.0174779	0	0
TCGA-A6-A567-01A	0.0332818	0	0	0.0271588	0	0.0378371	0.829059	0.0261983	0	0
TCGA-CK-4951-01A	0	0	0	0.241151	0	0.222379	0.363171	0	0	0.146568
TCGA-A6-A56B-01A	0.539881	0	0	0	0.161766	0.265971	0	0.0158789	0	0.0165035
TCGA-AA-A01X-01A	0.0626392	0	0	0	0.0349597	0.15622	0.711721	0.010721	0.0137841	0
TCGA-A6-2682-01A	0	0	0	0	0	0.105022	0.723064	0.0933183	0.0396072	0.025307
TCGA-AA-3495-01A	0	0	0.0175872	0	0	0.30991	0.608087	0.0342699	0	0
TCGA-AZ-4614-01A	0.177851	0	0	0	0.0870769	0.141407	0.481644	0.0208622	0.0798205	0
TCGA-A6-A566-01A	0.0130317	0	0	0	0	0.0816822	0.86141	0.0144312	0	0
TCGA-CM-4744-01A	0	0	0	0	0.0499459	0.204516	0.632248	0	0.0976985	0
TCGA-AA-A02K-01A	0.466723	0.147454	0	0	0.302271	0	0	0	0	0.0835516
TCGA-A6-6141-01A	0	0	0.133389	0	0	0.0207164	0.708435	0.116481	0	0
TCGA-AZ-4615-01A	0	0	0	0	0	0.133333	0.866667	0	0	0
TCGA-A6-6780-01A	0.0113801	0	0	0	0.0100635	0.0333894	0.738247	0.120913	0.0265973	0.0439616
TCGA-AG-3902-01A	0.0858133	0	0	0	0	0.195533	0.636989	0.0653322	0	0.016333
TCGA-NH-A50V-01A	0	0	0	0.0139404	0	0.139247	0.614419	0.121881	0.0459217	0.0526628
TCGA-A6-A565-01A	0.037122	0	0.0110342	0	0	0.0745169	0.839764	0	0	0.0148501
TCGA-A6-6781-01A	0	0	0	0	0	0.0212551	0.963333	0	0	0
TCGA-QG-A5Z1-01A	0.0209966	0.0668222	0	0	0.0497764	0.0385311	0.801016	0	0	0
TCGA-AZ-4684-01A	0	0.0121966	0	0	0.0108818	0.367013	0.590124	0	0.0148388	0
TCGA-AA-A01P-01A	0	0	0	0	0.278552	0	0.721448	0	0	0
TCGA-AZ-6601-01A	0	0	0	0.0172484	0	0.268336	0.625982	0.0281692	0.0149878	0
TCGA-CA-6718-01A	0	0	0	0	0	0.0843778	0.889495	0	0	0
TCGA-QG-A5YW-01A	0.352731	0	0	0	0	0.0398078	0.516948	0.0353147	0.0202516	0.0199324
TCGA-QG-A5YV-01A	0.601689	0.0267012	0.0115507	0.0179542	0.0293307	0.0418932	0.207891	0.0199492	0.0199492	0
TCGA-A6-5659-01A	0	0	0	0	0.0301606	0.346054	0.596904	0	0	0
TCGA-AA-3509-01A	0.0181406	0.0418177	0.0157744	0	0.028394	0.396941	0.435375	0.0162345	0	0.0178777
TCGA-AZ-4313-01A	0.0329292	0	0	0.0116996	0.163007	0.378492	0.0175494	0.387549	0	0
TCGA-AZ-4315-01A	0	0.0160461	0	0	0.0589631	0.271062	0.589358	0.0307469	0.0138796	0.0109718
TCGA-AY-A54L-01A	0.0216166	0	0	0	0	0.12345	0.833735	0	0	0
TCGA-QG-A5Z2-01A	0	0	0	0	0	0.0747425	0.85278	0.0450418	0	0.0129185
TCGA-QG-A5YX-01A	0.0180617	0	0	0	0.0507323	0.020577	0.454936	0.414542	0	0.038101
TCGA-AA-3685-01A	0	0	0.0221056	0	0.05382	0.109119	0.730587	0.0676942	0	0
TCGA-CA-5256-01A	0.798712	0	0	0	0.0258061	0	0.0722571	0	0.100644	0
TCGA-A6-6650-01A	0.186531	0.0430226	0	0.0175277	0.117539	0.13584	0.446957	0.0262916	0	0.0131458
TCGA-NH-A50T-01A	0.0232093	0.0831303	0	0	0	0.163722	0.720493	0	0	0
TCGA-AA-A02Y-01A	0.0152031	0.0214143	0	0	0	0.11466	0.83466	0	0	0
TCGA-AA-3675-01A	0	0	0	0.0360465	0.0800961	0.105822	0.623348	0.128792	0	0
TCGA-A6-5656-01A	0	0	0	0	0	0.0956486	0.8776	0	0	0.0111551
TCGA-AA-3502-01A	0.0181693	0	0	0	0	0.174928	0.776921	0	0.0101801	0
TCGA-CA-6717-01A	0.398617	0.0485483	0	0.0188146	0.072783	0.0253998	0.286496	0.0470366	0.0611476	0.0317497
TCGA-EI-6917-01A	0	0.013545	0	0	0	0.143922	0.759245	0.0114266	0	0.0363574
TCGA-A6-2684-01A	0	0	0	0	0	0.179065	0.800712	0	0	0
TCGA-AD-A5EK-01A	0	0	0	0	0	0.172124	0.780911	0	0	0
TCGA-F5-6814-01A	0	0	0	0	0	0.178041	0.714956	0.0406511	0.0280952	0

## Sheet: order
name	Bacillales	Verrucomicrobiales	Burkholderiales	Enterobacterales	Pasteurellales	Bacteroidales	Clostridiales	Lactobacillales	Fusobacteriales	Campylobacterales	Tissierellales	Veillonellales	other
TCGA-CM-4747-01A	0	0	0.164682	0	0.0274362	0.653995	0.0904414	0	0.043649	0	0	0	0
TCGA-D5-6540-01A	0	0	0	0	0.0186382	0.730528	0.198284	0	0.0178531	0	0	0	0
TCGA-A6-A567-01A	0	0	0	0.0160208	0	0.840398	0.0378071	0	0.0265566	0.0275302	0	0	0
TCGA-CK-4951-01A	0	0.146889	0	0	0	0.363965	0.221418	0	0	0.241679	0	0	0
TCGA-A6-A56B-01A	0.0351293	0	0	0.138995	0.0243405	0	0.262878	0.20856	0.0194724	0	0	0	0.310625
TCGA-AA-A01X-01A	0	0	0	0.043318	0	0.724667	0.159061	0.0239762	0.010916	0	0	0.0140348	0
TCGA-A6-2682-01A	0	0	0	0	0	0.724712	0.103199	0	0.093531	0	0.0136128	0	0.0442562
TCGA-AA-3495-01A	0	0	0.0151336	0	0	0.61839	0.298928	0	0.0348505	0	0	0	0
TCGA-AZ-4614-01A	0	0	0	0.144388	0	0.499433	0.142831	0.0844929	0.0216327	0	0	0.0827685	0
TCGA-A6-A566-01A	0	0	0	0	0	0.865824	0.0803065	0	0.0145052	0	0	0	0
TCGA-CM-4744-01A	0	0	0	0	0	0.636746	0.197844	0.050669	0	0	0	0.0983936	0
TCGA-AA-A02K-01A	0	0	0	0.394001	0.0926021	0	0	0.300957	0	0	0	0	0.21244
TCGA-A6-6141-01A	0	0	0.133826	0	0	0.711505	0.0207014	0	0.116986	0	0	0	0
TCGA-AZ-4615-01A	0	0	0	0	0	0.866667	0.133333	0	0	0	0	0	0
TCGA-A6-6780-01A	0	0	0	0	0	0.743982	0.0332431	0	0.121857	0	0	0	0.0609047
TCGA-AG-3902-01A	0	0	0	0.0880893	0	0.635403	0.195046	0	0.0651695	0	0	0	0.0162924
TCGA-NH-A50V-01A	0	0.0133866	0	0	0	0.621475	0.130167	0	0.123281	0.0141005	0	0	0.08439
TCGA-A6-A565-01A	0	0.0150795	0.0113217	0	0	0.852733	0.0742818	0	0	0	0	0	0.0251304
TCGA-A6-6781-01A	0	0	0	0	0	0.96407	0.0208734	0	0	0	0	0	0
TCGA-QG-A5Z1-01A	0	0	0	0.0305903	0	0.819087	0.0394003	0.0552503	0	0	0	0	0.0244028
TCGA-AZ-4684-01A	0	0	0	0	0	0.592911	0.363776	0	0	0	0	0	0.0139149
TCGA-AA-A01P-01A	0	0	0	0	0	0.592	0	0.408	0	0	0	0	0
TCGA-AZ-6601-01A	0	0	0	0	0	0.627914	0.267466	0	0.0282549	0.017291	0	0	0
TCGA-CA-6718-01A	0	0	0	0	0	0.8936	0.0811738	0	0	0	0	0	0
TCGA-QG-A5YW-01A	0	0	0	0	0.3434	0.520713	0.0385713	0	0.0355719	0	0.0200776	0.0136157	0
TCGA-QG-A5YV-01A	0.0253991	0	0	0	0.249199	0.399526	0.0805105	0.046006	0.0383383	0.0345045	0.0166133	0.0383383	0.0345045
TCGA-A6-5659-01A	0	0	0	0	0	0.601518	0.342324	0.0320286	0	0	0	0	0
TCGA-AA-3509-01A	0	0	0.0159495	0	0.0108746	0.45021	0.405044	0.0271866	0.0167877	0	0	0	0.0347988
TCGA-AZ-4313-01A	0.160439	0	0	0.0327558	0	0.017587	0.380319	0	0.38838	0.0117247	0	0	0
TCGA-AZ-4315-01A	0.0412609	0	0	0	0	0.59789	0.275407	0.0167231	0.0312215	0	0	0.0141019	0.0111326
TCGA-AY-A54L-01A	0	0	0	0.022917	0	0.837161	0.118599	0	0	0	0	0	0.0100031
TCGA-QG-A5Z2-01A	0	0	0	0	0	0.853487	0.0738059	0	0.0450795	0	0	0	0.0129293
TCGA-QG-A5YX-01A	0.0136046	0	0	0	0.0128059	0.457523	0.0202867	0.0375423	0.416898	0	0.0382289	0	0
TCGA-AA-3685-01A	0	0	0	0	0	0.727698	0.108575	0.0535606	0.0674265	0	0	0	0.0255065
TCGA-CA-5256-01A	0	0	0	0.78734	0	0.0753733	0	0.0296109	0	0	0	0.104984	0
TCGA-A6-6650-01A	0.0261249	0	0	0.198155	0	0.444123	0.134978	0.101597	0.0261249	0.0174166	0.0130624	0	0.0297106
TCGA-NH-A50T-01A	0	0	0	0.0226747	0	0.717856	0.162688	0	0	0	0	0	0.0860224
TCGA-AA-A02Y-01A	0	0	0	0	0	0.845049	0.114882	0	0	0	0	0	0.0157725
TCGA-AA-3675-01A	0	0	0	0	0	0.622687	0.104973	0.0753962	0.129072	0.0360289	0	0	0
TCGA-A6-5656-01A	0	0	0	0	0	0.878804	0.0944353	0	0	0	0	0	0.0111704
TCGA-AA-3502-01A	0	0	0	0.0163819	0	0.778763	0.173949	0	0	0	0	0	0
TCGA-CA-6717-01A	0.0721772	0.0243979	0	0.165966	0.0731937	0.371514	0.0329372	0.0356585	0.0609948	0.0243979	0.0167736	0.0792932	0.0426963
TCGA-EI-6917-01A	0	0.0368128	0	0	0	0.768754	0.143837	0	0.0115697	0	0	0	0
TCGA-A6-2684-01A	0	0	0	0	0	0.805722	0.175416	0	0	0	0	0	0
TCGA-AD-A5EK-01A	0	0	0	0	0	0.788999	0.171056	0	0	0	0	0	0
TCGA-F5-6814-01A	0	0	0	0	0	0.719177	0.178152	0	0.0408912	0	0	0.014922	0.0129151

## Sheet: family
name	Enterobacteriaceae	Pasteurellaceae	Bacteroidaceae	Streptococcaceae	Veillonellaceae	Clostridiaceae	Campylobacteraceae	Rikenellaceae	Porphyromonadaceae	Prevotellaceae	Lachnospiraceae	Fusobacteriaceae	Ruminococcaceae	other
TCGA-CM-4747-01A	0	0.0399237	0.748855	0	0	0	0	0.0114487	0	0	0.0837392	0.0635159	0	0
TCGA-D5-6540-01A	0	0.019848	0.669465	0	0	0	0	0	0.036504	0	0.0912849	0.0175037	0.0875231	0.0137753
TCGA-A6-A567-01A	0.017255	0	0.730989	0	0	0	0.0297225	0.0205798	0.0216227	0.0569359	0.0138375	0.0273574	0.0167674	0.0103428
TCGA-CK-4951-01A	0	0	0.251356	0	0	0.0415913	0.301989	0.0714286	0	0	0.084991	0	0.0144665	0.198011
TCGA-A6-A56B-01A	0.140216	0.0248077	0	0.138262	0	0.0198462	0	0	0	0	0.0297692	0.0198462	0.163731	0.463522
TCGA-AA-A01X-01A	0.0458185	0	0.708433	0.0195556	0.0152533	0.0491497	0	0	0.0152533	0.0184547	0.064403	0.0118637	0	0.0169482
TCGA-A6-2682-01A	0	0	0.519975	0	0	0	0	0	0	0.210944	0.0795174	0.059452	0	0.10067
TCGA-AA-3495-01A	0	0	0.607671	0	0	0	0	0	0	0	0.209811	0.037877	0.0528206	0.0290427
TCGA-AZ-4614-01A	0.149392	0.010074	0.470457	0	0.0886515	0.0282073	0	0	0	0	0.0886515	0.0231703	0	0.105633
TCGA-A6-A566-01A	0.010739	0	0.696771	0	0	0	0	0.0957885	0.0423377	0.0254823	0.0419074	0.0156485	0.0252593	0
TCGA-CM-4744-01A	0	0	0.544329	0.0618681	0.130937	0.0281078	0	0	0.0519158	0	0.106269	0.0113593	0.0357484	0
TCGA-AA-A02K-01A	0.352908	0.0862789	0	0.0862789	0	0	0	0	0	0	0	0	0	0.474534
TCGA-A6-6141-01A	0	0	0.693977	0	0	0	0	0	0	0	0	0.117427	0	0.148506
TCGA-AZ-4615-01A	0	0	0	0	0	0	0	0	0	0.5	0.5	0	0	0
TCGA-A6-6780-01A	0	0	0.538151	0	0	0	0	0	0	0.198737	0.0100464	0.110454	0	0.0811285
TCGA-AG-3902-01A	0.0927202	0	0.5542	0	0	0	0	0.0536323	0	0	0.120673	0.0715097	0.0536323	0.0357549
TCGA-NH-A50V-01A	0	0	0.434676	0	0	0.0110258	0.0150788	0.0703081	0.0330233	0.0775102	0.0563197	0.121788	0.0298424	0.115493
TCGA-A6-A565-01A	0	0	0.839587	0	0	0	0	0	0	0.0186772	0.0440249	0	0.0148232	0.0450006
TCGA-A6-6781-01A	0	0	0.942047	0	0	0	0	0.0125351	0	0	0	0	0	0
TCGA-QG-A5Z1-01A	0.0303838	0	0.798935	0.0460885	0	0	0	0	0	0.0257638	0.0207398	0	0	0.0251322
TCGA-AZ-4684-01A	0	0	0.0909832	0.0112986	0	0	0	0.0101687	0	0.520823	0.204504	0	0.0869989	0.0451943
TCGA-AA-A01P-01A	0	0	0.857143	0.142857	0	0	0	0	0	0	0	0	0	0
TCGA-AZ-6601-01A	0	0	0.208329	0	0	0	0.0192849	0.0858912	0.0770066	0.28431	0.104542	0.0288876	0.0415821	0.0814888
TCGA-CA-6718-01A	0	0	0.807009	0	0	0.0156873	0	0	0	0.0781144	0.03367	0	0.015167	0
TCGA-QG-A5YW-01A	0	0.354946	0.216272	0	0.0140735	0	0	0.018144	0	0.269308	0	0.0347709	0.0143817	0.0207527
TCGA-QG-A5YV-01A	0	0.267876	0.181331	0.0428601	0.0412116	0	0.0370905	0	0.0257573	0.197816	0.024727	0.0329693	0	0.100282
TCGA-A6-5659-01A	0	0	0.589285	0.035052	0	0	0	0	0	0	0.29545	0	0.0291375	0.0134209
TCGA-AA-3509-01A	0	0.0123731	0.358819	0.0210342	0	0.016085	0	0.0296953	0.0692891	0	0.271846	0.0197969	0.0556788	0.089086
TCGA-AZ-4313-01A	0.0501979	0	0.0210807	0	0	0.0445037	0.0187384	0	0	0	0.207293	0.558638	0.0140538	0.0608998
TCGA-AZ-4315-01A	0	0	0.559772	0.0262772	0.018885	0	0	0	0.0104167	0.0288897	0.168241	0.0204215	0.0991833	0.0516715
TCGA-AY-A54L-01A	0.0354329	0	0.742151	0	0	0	0	0.0346584	0.0102574	0	0.0592358	0	0.0274572	0.0709417
TCGA-QG-A5Z2-01A	0	0	0.825858	0	0	0	0	0	0.034636	0	0.0387972	0.0468302	0	0.0243149
TCGA-QG-A5YX-01A	0	0.0132553	0.451502	0.0197719	0	0	0	0	0	0	0	0.430542	0	0.0578722
TCGA-AA-3685-01A	0	0	0.757915	0.0526168	0	0	0	0	0	0	0.033654	0.042838	0	0.059842
TCGA-CA-5256-01A	0.790375	0	0.07826	0.019565	0.109005	0	0	0	0	0	0	0	0	0
TCGA-A6-6650-01A	0.228345	0	0.380692	0.122837	0	0	0.0203036	0	0	0.091366	0.0710624	0	0	0.0752426
TCGA-NH-A50T-01A	0.0281573	0	0.658319	0	0	0	0	0	0.0308877	0	0.141511	0	0	0.107042
TCGA-AA-A02Y-01A	0	0.0101656	0.814414	0	0	0	0	0.0133585	0.0388435	0	0.038959	0	0.0317784	0.0187084
TCGA-AA-3675-01A	0	0	0.533338	0.0696776	0	0	0.0381419	0	0	0.0756881	0.0601445	0.136087	0.0104734	0
TCGA-A6-5656-01A	0	0	0.514016	0	0	0	0	0.170764	0.173161	0.0109349	0.0395454	0	0.0307793	0.0306405
TCGA-AA-3502-01A	0.0187111	0	0.75423	0	0	0	0	0	0.0186133	0.0142556	0.0654701	0	0.0707828	0
TCGA-CA-6717-01A	0.185645	0.0840624	0.238177	0.0315234	0.0910676	0	0.0280208	0	0	0.18914	0.0140104	0	0	0.131348
TCGA-EI-6917-01A	0	0	0.43137	0	0	0	0	0.0117472	0.277899	0.0443755	0.0343379	0.0124249	0.01411	0.106289
TCGA-A6-2684-01A	0	0	0.790039	0	0	0.0167322	0	0.0112122	0.0153863	0	0.117264	0	0.0156487	0
TCGA-AD-A5EK-01A	0	0	0.74561	0	0	0	0	0.0345286	0.0170015	0	0.0790059	0	0.0462542	0.0139338
TCGA-F5-6814-01A	0	0	0.382832	0	0.0157556	0.0843928	0	0	0.103561	0.233321	0.0438504	0.0427854	0.0112787	0.0276745

## Sheet: genus
name	Campylobacter	Escherichia	Bacteroides	Porphyromonas	Prevotella	Roseburia	Fusobacterium	Ruminococcus	Streptococcus	Leptotrichia	Faecalibacterium	Parabacteroides	Blautia	Alloprevotella	Lachnoclostridium	other
TCGA-CM-4747-01A	0	0	0.721396	0	0	0	0.0613029	0	0	0	0	0.0758755	0	0	0.0278877	0.0377325
TCGA-D5-6540-01A	0	0	0.686924	0	0	0.0296102	0.0181132	0.0533265	0	0	0.0345445	0.0316169	0	0	0	0.0526783
TCGA-A6-A567-01A	0.0299874	0	0.737149	0	0	0	0.0276012	0	0	0	0.0126788	0.0347598	0	0.0548107	0	0
TCGA-CK-4951-01A	0.305581	0	0.254346	0	0	0	0	0	0	0	0	0.0393413	0	0	0.0118939	0.252516
TCGA-A6-A56B-01A	0	0.0268354	0	0	0	0.019741	0.0263214	0	0.183372	0	0	0	0	0	0	0.730569
TCGA-AA-A01X-01A	0	0	0.739594	0	0.0141549	0.038926	0.0123855	0	0.0224119	0	0	0	0.0106162	0	0	0.0849294
TCGA-A6-2682-01A	0	0	0.525013	0	0.201021	0	0.0600131	0	0	0.0398218	0	0	0	0	0	0.115996
TCGA-AA-3495-01A	0	0	0.661458	0	0	0.0942418	0.0412989	0.0134631	0	0	0.0396168	0	0.0119182	0	0	0.0299058
TCGA-AZ-4614-01A	0	0.0343253	0.550328	0	0	0	0.0271039	0	0	0	0	0	0	0	0.0271039	0.294283
TCGA-A6-A566-01A	0	0	0.704928	0	0.0180487	0	0.0158356	0	0	0	0	0.0337138	0	0	0	0.0247767
TCGA-CM-4744-01A	0	0	0.562183	0	0	0.0242086	0.0117366	0.0190007	0.0638937	0	0.0156688	0.0530399	0	0	0	0.197946
TCGA-AA-A02K-01A	0	0.253589	0	0	0	0	0	0	0.124402	0	0	0	0	0	0	0.62201
TCGA-A6-6141-01A	0	0	0.694497	0	0	0	0.117533	0	0	0	0	0	0	0	0	0.148535
TCGA-AZ-4615-01A	0	0	0	0	0.5	0	0	0	0	0	0	0	0	0	0.5	0
TCGA-A6-6780-01A	0	0	0.539174	0	0.0190881	0	0.110734	0	0	0.0173476	0	0	0	0.177299	0	0.0611585
TCGA-AG-3902-01A	0	0.0352499	0.62633	0	0	0.0303063	0.0808168	0.0606126	0	0	0	0.0151531	0	0	0	0.0909189
TCGA-NH-A50V-01A	0.0156679	0	0.450977	0.0127568	0.0796288	0.0153928	0.126546	0	0	0.0101985	0	0.0213479	0	0	0	0.107912
TCGA-A6-A565-01A	0	0	0.857144	0	0.0180212	0	0	0	0	0	0	0	0	0	0	0.0709615
TCGA-A6-6781-01A	0	0	0.942425	0	0	0	0	0	0	0	0	0	0	0	0	0
TCGA-QG-A5Z1-01A	0	0	0.817607	0	0.0268828	0	0	0	0.0494643	0	0	0	0	0	0	0.0258362
TCGA-AZ-4684-01A	0	0	0.0891244	0	0.563189	0.0305441	0	0.0500923	0.0122176	0	0.0403182	0	0.0366529	0	0	0.11118
TCGA-AA-A01P-01A	0	0	0.514286	0	0	0	0	0	0.114286	0	0	0.371429	0	0	0	0
TCGA-AZ-6601-01A	0.0199565	0	0.215372	0.047583	0.112175	0.0374315	0.0298936	0.0291304	0	0	0	0.0178704	0.0364335	0.177694	0	0.0597754
TCGA-CA-6718-01A	0	0	0.8108	0	0.0781809	0	0	0	0	0	0.0103717	0.0123231	0	0	0.0102611	0.0279426
TCGA-QG-A5YW-01A	0	0	0.222478	0	0.0981852	0	0.0357889	0	0	0	0	0	0	0.173948	0	0.385304
TCGA-QG-A5YV-01A	0.0382057	0	0.186784	0.0169803	0.0679213	0	0.0339607	0	0.0441489	0	0	0	0	0.135843	0	0.382057
TCGA-A6-5659-01A	0	0	0.794765	0	0	0	0.0123808	0.0357251	0.0472744	0	0	0.0102412	0	0	0.0102412	0.0381068
TCGA-AA-3509-01A	0	0	0.39589	0.0123288	0	0.108219	0.0219178	0	0.0232877	0	0.0383562	0.0369863	0.0726027	0	0	0.160274
TCGA-AZ-4313-01A	0.015795	0.0108393	0.0177694	0	0	0.0888468	0.470888	0	0	0.0513337	0	0	0	0	0.0513337	0.239886
TCGA-AZ-4315-01A	0	0	0.55306	0.0107527	0.0112867	0	0.0211777	0.0744071	0.0316027	0.0248914	0.0280104	0	0.0627928	0.0186534	0.0158014	0.121872
TCGA-AY-A54L-01A	0	0	0.756655	0	0	0.016294	0	0.015739	0	0	0	0.0131726	0	0	0	0.0979323
TCGA-QG-A5Z2-01A	0	0	0.847773	0	0	0	0.0481239	0	0	0	0	0.0352572	0	0	0.0167423	0.0133337
TCGA-QG-A5YX-01A	0	0	0.446074	0	0	0	0.425871	0	0.0195576	0	0	0	0	0	0	0.0836276
TCGA-AA-3685-01A	0	0	0.768595	0	0	0	0.0437942	0	0.0537913	0.0323842	0	0	0	0	0	0.0280079
TCGA-CA-5256-01A	0	0.444753	0.19137	0	0	0	0	0	0.0478426	0	0	0	0	0	0	0.3092
TCGA-A6-6650-01A	0.0256886	0.0362495	0.481661	0	0.109177	0.0128443	0	0	0.155416	0.0321107	0	0.0385329	0	0	0.0256886	0.0569431
TCGA-NH-A50T-01A	0	0.0727264	0.715951	0	0	0	0	0	0	0	0	0.0331451	0	0	0	0.11748
TCGA-AA-A02Y-01A	0	0	0.835683	0	0	0	0	0	0	0	0.025998	0.0193301	0	0	0	0.019285
TCGA-AA-3675-01A	0.0379442	0	0.53	0	0.0428329	0	0.135126	0	0.0694159	0	0	0	0	0	0.0143711	0.0553462
TCGA-A6-5656-01A	0	0	0.535628	0	0.0110125	0.0255396	0	0	0	0	0.0237432	0.120903	0	0	0	0.0318659
TCGA-AA-3502-01A	0	0	0.773615	0	0.0100005	0.0194029	0	0.0527806	0	0	0.0151682	0.0183635	0.0112029	0	0	0.0136282
TCGA-CA-6717-01A	0.0300916	0.0305112	0.255778	0	0.173027	0	0	0	0.0902747	0.0376145	0	0	0	0.0300916	0.0150458	0.330043
TCGA-EI-6917-01A	0	0	0.4463	0.239545	0.0338234	0.0133468	0.0128785	0	0	0	0	0.0147518	0	0	0	0.12059
TCGA-A6-2684-01A	0	0	0.85942	0	0	0	0	0	0	0	0	0.0246717	0.0103107	0	0	0.0145964
TCGA-AD-A5EK-01A	0	0	0.772906	0	0	0	0	0	0	0	0.0332926	0.0172856	0.0112693	0	0	0.0283171
TCGA-F5-6814-01A	0	0	0.417057	0.0995639	0.148728	0	0.0467577	0	0	0	0	0.0114505	0	0.0969442	0	0.0540761
